# Supplementary material for: Spatial Scale Effects of the Relationship between Fractional Vegetation Coverage and Land Surface Temperature in Horqin Sandy Land, North China
Source: Sensors (Basel). 2021 Oct 19;21(20):6914. doi: 10.3390/s21206914 (PMC8539617; doi:10.3390/s21206914)
Supplement: Supplementary file 1 [file sensors-21-06914-s001.zip]

Archive with 1 entries (1 files):
- sensors-1412542-supplementary.pdf
